# Supplementary material for: Rapid Detection and Quantification of Patulin and Citrinin Contamination in Fruits
Source: Molecules. 2021 Jul 27;26(15):4545. doi: 10.3390/molecules26154545 (PMC8348754; doi:10.3390/molecules26154545)
Supplement: Supplementary file 1 [file molecules-26-04545-s001.zip]

Archive with 1 entries (1 files):
- molecules-1285486-Supplementary-final.pdf
